# Supplementary material for: Lack of S-RNase-Based Gametophytic Self-Incompatibility in Orchids Suggests That This System Evolved after the Monocot-Eudicot Split
Source: Front Plant Sci. 2017 Jun 22;8:1106. doi: 10.3389/fpls.2017.01106 (PMC5479900; doi:10.3389/fpls.2017.01106)
Supplement: Supplementary file 1 [file Table_1.XLSX]

## Sheet: skp1
Supplementary Table 1. the expression value (FPKM) of SKP1 like genes in pollen, style and leaf of D. chrysanthum
gene ID from three tissues of D. chrysanthum	Group	gene ID from mixture tissues of D. chrysanthum	Name	leaf1	leaf2	leaf3	pollen1	pollen2	pollen3	style1	style2	style3
style_c23600_g1_i1(Dch1_S), pollen_c42560_g1_i1(Dch1_P), leaf_c36055_g1_i1(Dch1_L)	I	c78069_g1_i2	Dch1	19.43	27.013	21.555	188.531	209.419	205.469	139.216	177.713	137.637
leaf_c66840_g2_i1(Dch2_L), pollen_c50078_g1_i1(Dch2_P), style_c62808_g2_i1(Dch2_S)	I	c81219_g1_i3	Dch2	13.004	16.65	12.298	219.79	236.084	229.741	71.073	86.532	75.99
pollen_c58830_g1_i3(Dch3_P)	II	c87055_g1_i4	Dch3	0	0	0	708.62	853.488	824.453	0	0	0
style_c58013_g1_i1(Dch4_S), leaf_c55495_g2_i1(Dch4_L), pollen_c51150_g1_i1(Dch4_P)	I	c76800_g3_i1	Dch4	97.907	83.716	90.114	179.474	176.792	179.846	206.561	182.845	191.434
leaf_c55495_g1_i1(Dch5_L), pollen_c53990_g1_i1(Dch5_P)	I	c78803_g1_i3	Dch5	34.821	59.609	44.882	130.471	130.4	130.345	45.649	51.137	44.423

## Sheet: S-RNase
Supplementary Table 2. the expression value (FPKM) of S-RNase like genes in pollen, style and leaf of D. chrysanthum
gene ID from three tissues of D. chrysanthum	gene ID from mixture tissues of D. chrysanthum	Name	leaf1	leaf2	leaf3	pollen1	pollen2	pollen3	style1	style2	style3
style_c64099_g1_i2_18556(Dch6_S), pollen_c62345_g1_i8_8230(Dch6_P), leaf_c59996_g1_i1_9691(Dch6_L)	c90695_g1_i2	Dch6	248.34	363.816	277.032	2.709	2.973	3.503	15.707	15.65	15.066
leaf_c63740_g1_i3_734(Dch7_L), style_c55158_g1_i1_13594(Dch7_S)	c78070_g1_i1	Dch7	2.427	3.317	3.154	0	0	0	15.069	14.505	14.44
leaf_c55532_g1_i1_37221(Dch8_L), pollen_c51787_g2_i1_26873(Dch8_P), style_c55684_g1_i1_24618(Dch8_S)	c78984_g1_i5	Dch8	15.27	15.992	14.89	14.708	19.279	16.197	18.281	17.586	17.002
