# Supplementary material for: Lack of S-RNase-Based Gametophytic Self-Incompatibility in Orchids Suggests That This System Evolved after the Monocot-Eudicot Split
Source: Front Plant Sci. 2017 Jun 22;8:1106. doi: 10.3389/fpls.2017.01106 (PMC5479900; doi:10.3389/fpls.2017.01106)
Supplement: FILE S1 — Multiple alignment of orchid SKP1-like protein sequences. [file Data_Sheet_1.ZIP]

Archive with 3 entries (3 files):
- Supplementary_File4.zip
- Supplementary_File3.zip
- Supplementary_File_1.fas
