# Supplementary material for: Lack of S-RNase-Based Gametophytic Self-Incompatibility in Orchids Suggests That This System Evolved after the Monocot-Eudicot Split
Source: Front Plant Sci. 2017 Jun 22;8:1106. doi: 10.3389/fpls.2017.01106 (PMC5479900; doi:10.3389/fpls.2017.01106)
Supplement: FILE S1 — Multiple alignment of orchid SKP1-like protein sequences. [file Data_Sheet_1.ZIP › Supplementary_File_1.fas]

>Ash003413
----------MASVE-MKIK--------------LRSSDGMKFKVD-----EAVAKESKT
ILQLIEDGMADKA-IPLPKISGKILRIVLKYCKKHVEYSSKSAV-----DRSVMEEFKRW
ESDFVQVDQITLFELIRVGILSFFHFPVLFMAAWDLKIEGLLDLTCQTAADMIKRIPLEE
IGRLFSVGSDLTPEEQEEIRRENQWAFEPQ-Q
>Ash007188
----------MASEEGMQIT--------------LKSSDGEEFVVA-----EAVARESQT
ILHMIEDGCASSG-IPLPNVNSKILAKVIEYCKKHVESTSKSSAAG--DDKSVDEELKNW
DAEFVKVDQATLFDLI--------------LAANYLNIKGLLDLTCQTVADMIKGKTPEE
IRKTFNIKNDFTPEEEEEVRRENQWAFE----
>Dca006593
----------MS----MKVT--------------LKSSDGEEFVVE-----EAVARESQT
ILHMIEDGCADSG-IPLPNVNSKILAKVIEYCKKHVESVSKPSGTGSVDDKPIEEELKNW
DADFVKVDQATLFDLI--------------LAANYLNIKGLLDLTCQTVADMIKGKTPEE
IRRTFNIKNDFTPEEEEEIRRENQWAFE----
>Dch5_L
----------MS----MKVT--------------LKSSDGEEFVVE-----EAVARESQT
ILHMIEDGCADSG-IPLPNVNSKILAKVIEYCKKHVESVSKPSGTGSVDDKPIEEELKNW
DADFVKVDQATLFDLI--------------LAANYLNIKGLLDLTCQTVADMIKGKTPEE
IRRTFNIKNDFTPEEEEEIRRENQWAFE----
>Dch5_P
----------MS----MKVT--------------LKSSDGEEFVVE-----EAVARESQT
ILHMIEDGCADSG-IPLPNVNSKILAKVIEYCKKHVESVSKPSGTGSVDDKPIEEELKNW
DADFVKVDQATLFDLI--------------LAANYLNIKGLLDLTCQTVADMIKGKTPEE
IRRTFNIKNDFTPEEEEEIRRENQWAFE----
>Dlo5_L
----------MS----MKVT--------------LKSSDGEEFVVE-----EAVARESQT
ILHMIEDGCADSG-IPLPNVNSKILAKVIEYCKKHVESVSKPSGTGSVDDKPIEEELKNW
DADFVKVDQATLFDLI--------------LAANYLNIKGLLDLTCQTVADMIKGKTPEE
IRRTFNIKNDFTPEEEVEIRRENQWAFE----
>Dlo5_O
----------MS----MKVT--------------LKSSDGEEFVVE-----EAVARESQT
ILHMIEDGCADSG-IPLPNVNSKILAKVIEYCKKHVESVSKPSGTGSVDDKPIEEELKNW
DADFVKVDQATLFDLI--------------LAANYLNIKGLLDLTCQTVADMIKGKTPEE
IRRTFNIKNDFTPEEEVEIRRENQWAFE----
>Dlo5_S
----------MS----MKVT--------------LKSSDGEEFVVE-----EAVARESQT
ILHMIEDGCADSG-IPLPNVNSKILAKVIEYCKKHVESVSKPSGTGSVDDKPIEEELKNW
DADFVKVDQATLFDLI--------------LAANYLNIKGLLDLTCQTVADMIKGKTPEE
IRRTFNIKNDFTPEEEVEIRRENQWAFE----
>Dca004172
----------METNFGNKIT--------------LKSSDGEEFVVD-----EAVAKESQT
ILHMIEDGCADSG-IPLPNVNSRILAKVIEYCKKHVDYVAKSSSTVVVVDKSAEEELKSW
DSEFVKVDQATLYDLI--------------L----------------TVADMIKGKTPEE
IRKTFNIKNDFTPEEEEEVRRENQWAFA---E
>Dch1_L
----------METDFGNKIT--------------LKSSDGEEFVVD-----EAVAKESQT
ILHMIEDGCADSG-IPLPNVNSRILAKVIEYCKKHVDCVAKSSSTVVVVDKSAEEELKSW
DSEFVKVDQATLYDII--------------LAANYLNIKGLLDLTCQTVADMIKGKTPEE
IRKTFNIKNDFTPEEEEEVRRENQWAFG---E
>Dch1_P
----------METDFGNKIT--------------LKSSDGEEFVVD-----EAVAKESQT
ILHMIEDGCADSG-IPLPNVNSRILAKVIEYCKKHVDCVAKSSSTVVVVDKSAEEELKSW
DSEFVKVDQATLYDII--------------LAANYLNIKGLLDLTCQTVADMIKGKTPEE
IRKTFNIKNDFTPEEEEEVRRENQWAFG---E
>Dch1_S
----------METDFGNKIT--------------LKSSDGEEFVVD-----EAVAKESQT
ILHMIEDGCADSG-IPLPNVNSRILAKVIEYCKKHVDCVAKSSSTVVVVDKSAEEELKSW
DSEFVKVDQATLYDII--------------LAANYLNIKGLLDLTCQTVADMIKGKTPEE
IRKTFNIKNDFTPEEEEEVRRENQWAFG---E
>Dlo1_O
----------METDFGNKIT--------------LKSSDGEEFVVD-----EAVAKESQT
ILYMIEDGCADSG-IPLPNVNSRILAKVIEYCKKHVDCVAKSSSTVVVVDKSAEEELQSW
DSEFVKVDQATLYDII--------------LAANYLNIKGLLDLTCQTVADMIKGKTPEE
IRKTFNIKNDFTPEEEEEVRRENQWAFG---E
>Dlo1_S
----------METDFGNKIT--------------LKSSDGEEFVVD-----EAVAKESQT
ILYMIEDGCADSG-IPLPNVNSRILAKVIEYCKKHVDCVAKSSSTVVVVDKSAEEELQSW
DSEFVKVDQATLYDII--------------LAANYLNIKGLLDLTCQTVADMIKGKTPEE
IRKTFNIKNDFTPEEEEEVRRENQWAFG---E
>PEQU_03381
--------PTMSSEVGNKIT--------------LKSSDGEEFVVE-----EAVAKESQT
ILHMIEDGCADSG-IPLPNVNSKILAKVIEYCKKHVDHAAKASSAVVVGDKSVEEELKNW
DSEFVKVDQATLFDII--------------LAANYLNIKGLLDLTCQTVADMIKGKTPEE
IRKTFNIKNDFTPEEEEEVRRENQWAFE----
>Dca007256
----------MASDEGKQIT--------------LKSSDGEEFVVD-----GAVAMLSQT
IRHMIEDDCAESG-IPLPNVNSKILAKVIEYCKKHVECDPAEASAG--GDKTIEEELRSW
DSDFVKVDQATLFDLI--------------LAANYLYIKGLLDLTCQTVADMIKGKTPEE
IRKTFNIKNDFTPEEEEEVRRENQWAFDLICL
>Dch2_L
----------MASDEGKRII--------------LKSSDGEEFVVD-----ESVAMLSQT
IRHMIEDDCAESG-IPLPNVNSKILAKVIEYCKKHVECAPAAASAG--DDKAIEEELRSW
DSNFVKVDQATLFDLI--------------LAANYLYIKGLLDLTCQTVADMIKGKTPEE
IRKTFNIKNDFTPEEEEEVRRENQWAFE----
>Dch2_P
----------MASDEGKRII--------------LKSSDGEEFVVD-----ESVAMLSQT
IRHMIEDDCAESG-IPLPNVNSKILAKVIEYCKKHVECAPAAASAG--DDKAIEEELRSW
DSNFVKVDQATLFDLI--------------LAANYLYIKGLLDLTCQTVADMIKGKTPEE
IRKTFNIKNDFTPEEEEEVRRENQWAFE----
>Dch2_S
----------MASDEGKRII--------------LKSSDGEEFVVD-----ESVAMLSQT
IRHMIEDDCAESG-IPLPNVNSKILAKVIEYCKKHVECAPAAASAG--DDKAIEEELRSW
DSNFVKVDQATLFDLI--------------LAANYLYIKGLLDLTCQTVADMIKGKTPEE
IRKTFNIKNDFTPEEEEEVRRENQWAFE----
>Dlo2_L
----------MASDEGKQIT--------------LKSSDGEEFVVD-----EAVAMLSQT
IRHMIEDDCAESG-IPLPNVNSKILAKVIEYCKKHVECNPAAASAG--DDKAIEEELRSW
DSDFVKVDQATLFDLI--------------LAANYLYIKGLLDLTCQTVADMIKGKTPEE
IRKTFNIKNDFTPEEEEEVRRENQWAFE----
>Dlo2_O
----------MASDEGKQIT--------------LKSSDGEEFVVD-----EAVAMLSQT
IRHMIEDDCAESG-IPLPNVNSKILAKVIEYCKKHVECNPAAASAG--DDKAIEEELRSW
DSDFVKVDQATLFDLI--------------LAANYLYIKGLLDLTCQTVADMIKGKTPEE
IRKTFNIKNDFTPEEEEEVRRENQWAFE----
>Dlo2_S
----------MASDEGKQIT--------------LKSSDGEEFVVD-----EAVAMLSQT
IRHMIEDDCAESG-IPLPNVNSKILAKVIEYCKKHVECNPAAASAG--DDKAIEEELRSW
DSDFVKVDQATLFDLI--------------LAANYLYIKGLLDLTCQTVADMIKGKTPEE
IRKTFNIKNDFTPEEEEEVRRENQWAFE----
>PEQU_10858
---------AMASEEGKKIT--------------LKSSDGEEFVVE-----EAVAMLSQT
IRHMIEDECAESG-IPLPNVNSRILAKVIEYCKKHVECTPVASSTG--DEKAVEEELRSW
DADFIKVDQSTLFDLI--------------LAANYLNIKGLLDLTCQTVADMIKGKTPEE
IRKTFNIKNDFTPEEEEEVRRENQWAFE----
>Ash008231
----------MASEE-KKIT--------------LRSSDGEEFVVD-----EAVAKESQT
ILHMIEDGCADSG-IPLPNVTSKILAKVIEYCKKHVEYTSKTSVAGGGDDRSAEEEIKSW
DSDFVKVDQATLFDLI--------------LAANYLNIKGLLDLTCQTVADMIKGKTPEE
IRQTFNIKNDFTPEEEEEIRRENQWAFE----
>Dca006056
----------MASDEGKKVT--------------LKSSDGEEFLVE-----ETVAMESQT
IRHMIEDGCADSG-IPLPNVNSKILSKVIEYCKKHVESAAKAAAAGGGDEKTAEEDLKGW
DSDFVKVDQATLFDLI--------------LAANYLNIKGLLDLTCQTVADMIKGKTPEE
IRKTFNIKNDFTPEEEEEIRRENQWAFE----
>Dch4_L
----------MASDEGKKVT--------------LKSSDGEEFLVE-----ETVAMESQT
IRHMIEDGCADSG-IPLPNVNSKILSKVIEYCKKHVESAAKVTAAGGGDEKTAEEDLKGW
DSDFVKVDQATLFDLI--------------LAANYLNIKGLLDLTCQTVADMIKGKTPEE
IRKTFNIKNDFTPEEEEEIRRENQWAFE----
>Dch4_P
----------MASDEGKKVT--------------LKSSDGEEFLVE-----ETVAMESQT
IRHMIEDGCADSG-IPLPNVNSKILSKVIEYCKKHVESAAKVTAAGGGDEKTAEEDLKGW
DSDFVKVDQ---------------------------------------------------
--------------------------------
>Dch4_S
----------MASDEGKKVT--------------LKSSDGEEFLVE-----ETVAMESQT
IRHMIEDGCADSG-IPLPNVNSKILSKVIEYCKKHVESAAKVTAAGGGDEKTAEEDLKGW
DSDFVKVDQATLFDLI--------------LAANYLNIKGLLDLTCQTVADMIKGKTPEE
IRKTFNIKNDFTPEEEEEIRRENQWAFE----
>Dlo4_L
----------MASDEGKKVT--------------LKSSDGEEFLVE-----EIVAMESQT
IRHMIEDGCADSG-IPLPNVNSKILSKVIEYSKKHVDSAAKAAAAGGGDEKTAEEDLKGW
DSDFVKVDQATLFDLI--------------LAANYLNIKGLLDLTCQTVADMIKGKTPEE
IRKTFNIKNDFSPEEEEDIRRENQWAFE----
>VN_GLEAN_10025714
----------M-----ASVT--------------LKSSDGEEFVVE-----EAVAMESQT
IRHMIEDGCGGSI-IPLPNVTGKVLSKVIEFCKKHVEAATKPSVAG-CDEKSIEDELKCW
DADFAKVDQATLFDLI--------------LAANYLNIKPLLDLTCQTVADMIKGKTPEE
IRTTFNIKNDFTQEEEDEIRRENQWAFE----
>Dlo0_L
----------MSK---KTYT--------------LKSSDGESFDIE-----EDVALESQT
IKHMIEDDCADSF-IPLPNVSSRILAKVIEYCKKHVEARKSEERA------SADDDLKTW
DAEFVKVDQATLFDLI--------------LAANYLNIKSLLDLTCQTVADMIKGKTPEE
IRKTFNIKNDFTPEEEEEVRRENQWAFE----
>PEQU_12793
----------------MKVT--------------LKSSDGDMFVVE-----EAVARESQS
ILHMLQDGCGDGV-IPLPNVNTKILSKVIEYCEKHSRSGSS-------DDKRV-EELKNW
DADFVKVDQATLYELM--------------LAANYLNITGLLDLTCKTVADMINDKTPEE
IRRTLNIKNDFTPEEEAAVRRENFWALD----
>Ash019513
----------------MKIA--------------LRSADGEEFAVE-----AAVARESQT
IRHMIEDGCASSE-IPLPNVEGKTLAKVLEYCMKHVKASSAG------EDRYLEEELREW
DSDFVKVDQETLFDII--------------LAANYLNIPGLLDLTCKTVADMMRGKSPAE
IRTIFNIKNDYTPEEEEEIRRENRWAFE----
>PEQU_12207
MAVV------MAG---KKVT--------------LISSDGEAFLVE-----EAVVMESQT
IRHVIEDVPEDNV-IPLPKVNSEILSKVIEYCKKHVDSAA-------------EEDLKGW
DSNFVKVDQATLFGLI--------------LAAHYLNIENLFDLTCQAAADMIKGKTPEE
IRKCFNIKEVITPEDVEEIRRENEWAFD----
>VN_GLEAN_10027013
----------MGG-----------------------GAFWECFTVA-----LSVSSRR--
------------------------------------------------------------
------------------------------LAANYLDIKGLLDLTCQTVADMIKGKTPEE
IRKTFNIKNDFTPEEEEEVRRENQWAFE----
>Dca006591
----------M-----KKVVKGLSVCRLMSILRNLDDGNAEQLRWRGVRGGRSSGKGVED
ALYMIEDGFADEV-IPVPYVDSYILAKVIEYCTKHAEYVSRLGEGLDIDKHIRTVNLKKW
YDNFVKVDHATLFDLI--------------LAANYLNIQGLLDLTCQTVSDMIKGKTPGE
IRRIFNIKDNFTPEEEEEIRRENQWAFD----
>Dca025410
--------------MSKKIK--------------LKGSDGKRVVVE-----EEVAMMSET
LRHIIEDNLARNV-IPISNVTSTVLSYVFQYCKRHLNMDD------------LEDDLEEF
DNEFVDVDVNTLYDLL--------------MAANYLNVKDLLYLVCRKVADLIRGKTPEE
IRLTFNIENDLTPEQEEEIRQEHSWAFD----
>Dch3_P
----------MTNEMKKMVR--------------MMASDGKEVVVE-----EVVAMQSEI
IRHMIEDNCIEDV-IPMPNVTASVLSNIFYYCKKHIDFSLPN-----------IEELKDF
DDKFVDIDIDALYDLI--------------MAANYLGVKDLIDLICQKVANIIRGKSPEE
IRQIFNIENDFTPEEEEKIRKKNLWAFE----
>Dlo3_O
----------MANEMKKMIR--------------MMASDGKEVVEE-----EVVVMQSEI
IRHMIEDNMIEDV-IPIPNVTASVLSNIFHYCKKHIDFSLPN-----------SEELKEF
DDKFVDIDADALYDLI--------------MAANYLGVKDLIDLVCHKVANMIRGKRPEE
IRQIFNIENDFTPEEEEKIRQENLWAFE----
>Dlo3_S
----------MANEMKKMIR--------------MMASDGKEVVEE-----EVVVMQSEI
IRHMIEDNMIEDV-IPIPNVTASVLSNIFHYCKKHIDFSLPN-----------SEELKEF
DDKFVDIDADALYDLI--------------MAANYLGVKDLIDLVCHKVANMIRGKRPEE
IRQIFNIENDFTPEEEEKIRQENLWAFE----
>PEQU_01554
KNYFFSG---MA-EETEMIR--------------MMGSDGKEVVVE-----EKVAMKSQT
IRHLIEDNCAEDV-IPIPNVTASVLSDVFYYCKRHIDYSLPN-----------EEQLEDF
DAKFVDVDVDKLYDLI--------------MAANYLDVKDLLDLICKKVADMMRGKMPEE
IRKIFKIENDFTPEQEEQIRAENQWAFD----
>Ash012058
MAA--AGDGEEASMKMKKMT--------------LRASDGEKVTVE-----MAAAMKSEV
LRSMIEEGIVSQAEIPIPNVTSSILSMIFLYCEKHLHHEDPNEE---------HRDLAVF
DAEFLNVDESVLYHLL--------------LGANYLEVKGLLELILEKLASMIRGKSVEE
IREIFKIENDYTPEEEAEFRKEHQWAF-----
